# Supplementary material for: Ectopic Expression of Ankrd2 Affects Proliferation, Motility and Clonogenic Potential of Human Osteosarcoma Cells
Source: Cancers (Basel). 2021 Jan 6;13(2):174. doi: 10.3390/cancers13020174 (PMC7825408; doi:10.3390/cancers13020174)
Supplement: Supplementary file 1 [file cancers-13-00174-s001.zip]

Archive with 28 entries (27 files):
- Supplementary files/
- __MACOSX/._Supplementary files
- Supplementary files/Rev_Piazzi et al_Table S2.docx
- __MACOSX/Supplementary files/._Rev_Piazzi et al_Table S2.docx
- Supplementary files/Piazzi et al_Figure S2B.tif
- __MACOSX/Supplementary files/._Piazzi et al_Figure S2B.tif
- Supplementary files/Piazzi et al_Figure S2A.tif
- __MACOSX/Supplementary files/._Piazzi et al_Figure S2A.tif
- Supplementary files/~$pplementary Materials in separate file.docx
- __MACOSX/Supplementary files/._~$pplementary Materials in separate file.docx
- Supplementary files/List of Supplementary files.docx
- __MACOSX/Supplementary files/._List of Supplementary files.docx
- Supplementary files/Rev_Piazzi et al_Figure S1.tif
- __MACOSX/Supplementary files/._Rev_Piazzi et al_Figure S1.tif
- Supplementary files/Rev_Piazzi et al_Figure S2.tif
- __MACOSX/Supplementary files/._Rev_Piazzi et al_Figure S2.tif
- Supplementary files/Piazzi et al_Figure S1B.tif
- __MACOSX/Supplementary files/._Piazzi et al_Figure S1B.tif
- Supplementary files/Supplementary Materials in separate file.docx
- __MACOSX/Supplementary files/._Supplementary Materials in separate file.docx
- Supplementary files/Rev_Piazzi et al_Figure S3.tif
- __MACOSX/Supplementary files/._Rev_Piazzi et al_Figure S3.tif
- Supplementary files/Rev_Piazzi et al_Table S1.docx
- __MACOSX/Supplementary files/._Rev_Piazzi et al_Table S1.docx
- Supplementary files/Rev_Piazzi et al_Figure S4.tif
- __MACOSX/Supplementary files/._Rev_Piazzi et al_Figure S4.tif
- Supplementary files/Rev_Piazzi et al_Figure S5.tif
- __MACOSX/Supplementary files/._Rev_Piazzi et al_Figure S5.tif
